# Supplementary material for: Assessing Multi-Site rs-fMRI-Based Connectomic Harmonization Using Information Theory
Source: Brain Sci. 2022 Sep 9;12(9):1219. doi: 10.3390/brainsci12091219 (PMC9496818; doi:10.3390/brainsci12091219)
Supplement: Supplementary file 1 [file brainsci-12-01219-s001.zip]

Archive with 1 entries (1 files):
- brainsci-1841637-supplementary.pdf
